# Supplementary material for: Associations between aversive learning processes and transdiagnostic psychiatric symptoms in a general population sample
Source: Nat Commun. 2020 Aug 21;11:4179. doi: 10.1038/s41467-020-17977-w (PMC7443146; doi:10.1038/s41467-020-17977-w)
Supplement: Supplementary file 4 — Source Data [file 41467_2020_17977_MOESM4_ESM.xlsx]

## Sheet: Figure2A
task_anxiety
0.994026
1.91321
1.19099
-1.30392
1.15817
-0.778676
-0.71302
1.48644
0.862715
-1.27109
1.42079
0.534437
-1.17261
-1.07413
0.764232
-0.877159
0.534437
0.994026
1.88038
-0.745848
1.35513
-0.516053
-1.30392
-0.548881
0.0748474
0.698576
-0.548881
-1.13978
-0.384742
-1.20544
-1.30392
-0.647365
-0.71302
-1.20544
-1.30392
-0.023636
0.600093
1.02685
-1.23827
0.600093
1.35513
0.829887
-0.680192
-1.30392
-0.942815
-1.30392
-0.187775
-1.30392
0.63292
0.895543
-0.253431
0.994026
-1.10695
-1.00847
0.403126
1.61775
-0.384742
1.97886
1.22382
1.09251
-1.30392
-1.30392
0.829887
1.42079
-1.30392
1.12534
-0.220603
0.829887
-1.30392
1.15817
-1.30392
-1.10695
-0.778676
1.5521
0.140503
1.09251
-1.30392
-0.450398
0.501609
-1.30392
-0.384742
1.05968
-1.30392
0.961199
-1.30392
1.58493
0.665748
-0.548881
0.698576
0.698576
1.02685
-0.71302
-0.942815
0.862715
1.09251
-0.319086
-0.581709
0.829887
-1.30392
0.107675
0.928371
-0.122119
-1.30392
0.961199
-0.877159
-1.30392
1.09251
0.600093
-0.844331
-1.10695
1.38796
0.928371
0.501609
-0.877159
0.829887
1.25665
1.22382
-0.614537
1.3223
0.797059
-0.220603
-1.30392
1.05968
0.63292
-0.844331
-1.30392
-1.30392
-0.450398
-0.581709
1.15817
-0.0564638
-0.286259
1.15817
1.15817
0.63292
1.81472
0.600093
0.829887
0.928371
0.862715
-1.30392
-0.745848
-0.286259
1.61775
-1.07413
-0.614537
-1.30392
0.567265
-0.122119
1.25665
-0.942815
0.994026
-0.286259
0.567265
-0.450398
-0.71302
-0.647365
-1.30392
-0.844331
-0.71302
-1.30392
0.534437
-1.00847
-0.0564638
-1.00847
0.764232
-1.30392
-0.909987
1.02685
-0.450398
-0.71302
-1.30392
1.45362
-1.30392
-1.10695
1.97886
0.928371
-0.187775
-1.13978
0.928371
0.173331
-0.384742
1.25665
-1.17261
0.534437
0.600093
-1.00847
0.600093
1.15817
0.698576
1.09251
1.42079
-0.41757
0.698576
-0.581709
-0.581709
1.19099
1.02685
1.28948
1.19099
-1.13978
-0.516053
-1.10695
-0.811504
1.88038
1.25665
-1.30392
-0.0892917
0.895543
1.15817
0.928371
1.97886
-0.614537
-0.187775
-1.17261
-0.614537
1.12534
1.91321
-0.0892917
-0.548881
0.00919179
1.45362
0.0420196
-1.30392
-1.30392
-1.0413
-1.30392
0.435953
-0.253431
0.797059
-0.71302
0.698576
1.58493
-1.27109
-1.00847
0.829887
-0.778676
-0.811504
-0.71302
1.05968
-0.778676
0.600093
-0.975643
1.05968
0.862715
-0.844331
-0.778676
-0.877159
0.63292
-1.27109
1.09251
1.45362
-0.0564638
0.665748
1.35513
0.764232
1.09251
-1.30392
-0.614537
0.33747
1.05968
0.961199
-0.41757
-1.30392
-1.30392
-0.71302
-1.30392
-1.30392
-1.07413
-0.680192
-1.30392
-0.319086
-1.17261
0.238987
-0.844331
0.928371
-0.516053
-0.0892917
-1.00847
0.63292
-0.548881
-0.581709
-0.581709
-1.30392
-1.17261
-0.516053
-1.10695
1.58493
-1.0413
0.600093
0.665748
-0.975643
-1.30392
0.238987
-0.122119
-1.20544
-0.942815
-0.778676
-1.30392
-0.516053
1.02685
0.764232
1.12534
-1.30392
0.33747
0.33747
-1.20544
0.63292
0.862715
1.05968
1.68341
1.15817
1.65058
-1.07413
-0.483225
-0.253431
-1.30392
0.567265
1.3223
1.25665
1.68341
1.3223
-1.30392
1.19099
1.45362
-0.581709
1.22382
-0.614537
1.45362
1.68341
1.42079
-0.253431
-1.30392
-0.844331
-1.23827
1.15817
-1.30392
1.68341
1.15817
1.19099
0.0420196
-1.10695
1.02685
1.5521
1.61775
-0.942815
-1.00847
-0.581709
-0.286259
-0.384742
-0.154947
-1.20544
-0.384742
1.42079
1.28948
-0.581709
1.61775
-0.680192
-0.220603
0.994026
-1.10695
0.665748
-0.548881
-1.13978
0.00919179
-0.811504
0.567265
-0.516053
0.895543
-0.187775
0.567265
-1.17261
-0.877159
-1.30392
0.33747
-0.319086
0.698576
-1.30392
-0.187775
1.25665
-0.71302
0.63292
1.15817
-1.0413
-1.30392
-0.745848
-0.647365
-0.877159
-0.745848
1.35513
0.567265
-1.13978
0.928371
-0.0564638
0.862715
0.862715
-0.384742
-0.220603
-0.975643
-1.00847

## Sheet: Figure2B
motivation
0.556567
0.124596
-1.3333
-0.145385
0.610563
0.0166039
0.232589
0.826548
0.0706001
0.50257
-0.415366
-0.955329
0.826548
0.826548
-0.0373924
-0.469363
0.772552
-0.0373924
0.826548
0.610563
0.124596
-0.739344
0.826548
0.556567
-0.523359
0.50257
-1.3873
-1.11732
-0.847336
0.826548
-1.11732
-1.3333
0.124596
0.826548
0.826548
-0.901333
0.448574
-0.523359
-0.199381
-2.30524
-1.4413
0.826548
-0.415366
0.556567
-0.415366
-2.95319
0.556567
-2.73721
-2.30524
0.826548
0.718555
0.340581
0.394578
0.826548
0.556567
0.826548
0.50257
0.826548
0.826548
0.286585
-4.57308
0.826548
0.286585
0.826548
-0.523359
0.610563
-2.57522
0.340581
0.826548
0.826548
-0.307374
0.826548
0.826548
0.826548
0.0166039
0.448574
-0.631351
-0.36137
0.286585
0.826548
-0.0913887
-0.145385
0.826548
0.0706001
-4.1951
0.0706001
0.232589
-0.0913887
0.826548
0.826548
0.826548
0.286585
0.826548
0.178593
0.826548
0.826548
-0.199381
-0.0913887
0.0706001
0.232589
0.232589
0.826548
0.826548
0.826548
-0.145385
-0.577355
0.826548
0.826548
0.826548
0.826548
0.826548
0.826548
0.826548
0.826548
0.664559
-1.87327
-1.3873
-0.79334
-0.847336
-0.253377
-3.65514
0.826548
0.448574
0.0166039
0.610563
-0.577355
0.448574
-0.0373924
0.232589
0.0706001
0.826548
0.826548
0.826548
-1.65728
-0.847336
-0.307374
0.664559
-0.253377
0.50257
0.826548
-1.00933
-0.847336
-0.523359
-0.469363
0.826548
-0.631351
0.826548
0.0166039
-3.60115
0.664559
-1.06332
-1.3333
0.826548
0.826548
0.556567
0.50257
-0.145385
0.826548
0.394578
0.340581
0.124596
-0.0913887
0.448574
-0.79334
-1.3873
0.826548
-0.253377
-0.847336
0.826548
-1.3873
0.340581
0.826548
0.826548
-2.7912
0.394578
0.826548
0.826548
0.0706001
-2.41323
-0.415366
0.826548
0.610563
0.772552
-0.0373924
0.610563
0.178593
0.232589
-0.0913887
0.664559
0.826548
0.664559
0.664559
-0.0913887
-0.901333
0.286585
-2.35923
-1.06332
0.50257
0.718555
0.394578
0.826548
-0.79334
-2.25124
0.826548
0.826548
0.340581
-1.65728
-3.00719
-0.253377
0.826548
0.178593
0.826548
-0.0373924
-1.17131
-0.199381
0.826548
-0.577355
0.664559
-1.00933
0.448574
-1.06332
0.50257
-0.739344
0.826548
-0.847336
0.394578
0.826548
-0.199381
-0.307374
0.826548
-0.577355
0.826548
0.232589
0.556567
0.0166039
0.826548
-1.3873
-0.469363
-3.65514
0.826548
-0.469363
0.286585
0.610563
-1.11732
0.826548
-0.469363
0.556567
0.826548
-1.3333
0.826548
0.664559
0.826548
0.772552
0.340581
-0.739344
-0.0373924
-1.11732
-1.11732
-0.0913887
-0.631351
-0.253377
-0.577355
-0.955329
0.826548
-3.97912
0.826548
0.826548
-0.307374
0.826548
0.286585
-2.73721
-1.65728
-0.307374
0.826548
0.772552
0.826548
-0.739344
0.178593
0.826548
0.826548
0.232589
0.124596
0.826548
-1.3873
0.826548
-0.253377
0.340581
0.826548
-0.145385
-0.469363
-0.0913887
0.394578
0.826548
-0.847336
0.826548
0.826548
0.0166039
0.124596
0.826548
0.826548
0.556567
-0.955329
0.826548
0.826548
0.772552
0.826548
-1.87327
0.826548
-0.253377
0.124596
0.826548
0.556567
0.826548
-0.253377
-0.145385
-0.36137
0.826548
0.826548
-0.36137
0.826548
0.448574
0.286585
0.232589
0.826548
0.718555
0.826548
0.556567
0.50257
0.664559
-0.307374
0.826548
-0.847336
0.826548
-0.36137
0.178593
0.232589
0.826548
0.232589
-0.523359
0.772552
-0.523359
0.50257
0.556567
0.772552
-2.41323
0.0706001
0.448574
0.826548
0.448574
-0.469363
0.826548
0.826548
0.340581
0.826548
0.178593
0.0706001
0.826548
-0.0913887
0.0166039
0.826548
0.826548
0.826548
0.664559
0.826548
0.394578
-1.27931
0.556567
-0.577355
0.826548
-0.79334
-0.577355
0.826548
-0.0373924
-1.65728
-0.0373924
-3.06118
-0.415366
-1.3873
-2.08925
-0.523359
0.826548
0.826548
0.826548
0.826548
0.826548
0.178593
-0.307374
0.718555
-0.253377
-0.36137
0.286585
-0.0373924
-0.36137
0.0166039
0.772552
0.826548
-3.33116
0.232589
-1.06332
-3.33116

## Sheet: Figure2C
task_anxiety	STICSA_S
0.994026	0.872744
1.91321	0.787432
1.19099	2.06711
-1.30392	-1.17475
1.15817	-0.151003
-0.778676	-0.321627
-0.71302	-1.17475
1.48644	2.83492
0.862715	1.04337
-1.27109	0.616807
1.42079	2.23774
0.534437	-0.577564
-1.17261	-0.492251
-1.07413	-0.918813
0.764232	0.275558
-0.877159	-1.17475
0.534437	0.0196218
0.994026	-0.151003
1.88038	0.616807
-0.745848	2.57899
1.35513	1.89649
-0.516053	0.616807
-1.30392	1.12868
-0.548881	-0.0656904
0.0748474	-1.00412
0.698576	-0.406939
-0.548881	-0.0656904
-1.13978	-0.151003
-0.384742	-0.492251
-1.20544	1.21399
-1.30392	0.360871
-0.647365	-1.08944
-0.71302	-0.577564
-1.20544	-0.662876
-1.30392	-1.17475
-0.023636	-0.577564
0.600093	1.55524
1.02685	2.06711
-1.23827	-1.00412
0.600093	-0.662876
1.35513	-0.0656904
0.829887	1.12868
-0.680192	-0.662876
-1.30392	0.104934
-0.942815	-0.151003
-1.30392	-1.17475
-0.187775	-0.662876
-1.30392	-0.577564
0.63292	-1.17475
0.895543	0.275558
-0.253431	-1.08944
0.994026	1.81118
-1.10695	0.616807
-1.00847	-0.918813
0.403126	0.0196218
1.61775	1.38462
-0.384742	-0.748188
1.97886	-0.236315
1.22382	1.04337
1.09251	0.0196218
-1.30392	-1.17475
-1.30392	1.46993
0.829887	0.360871
1.42079	2.6643
-1.30392	-0.662876
1.12534	0.446183
-0.220603	-0.236315
0.829887	-0.918813
-1.30392	0.531495
1.15817	-1.00412
-1.30392	0.275558
-1.10695	0.872744
-0.778676	-0.406939
1.5521	-1.17475
0.140503	1.21399
1.09251	3.17617
-1.30392	-0.748188
-0.450398	0.958056
0.501609	-0.748188
-1.30392	-0.748188
-0.384742	-0.748188
1.05968	0.360871
-1.30392	-1.17475
0.961199	0.0196218
-1.30392	-1.00412
1.58493	-0.236315
0.665748	0.872744
-0.548881	-1.17475
0.698576	0.872744
0.698576	-0.0656904
1.02685	0.190246
-0.71302	0.0196218
-0.942815	-1.00412
0.862715	0.104934
1.09251	2.40836
-0.319086	-1.17475
-0.581709	0.275558
0.829887	0.872744
-1.30392	0.360871
0.107675	0.360871
0.928371	0.872744
-0.122119	0.275558
-1.30392	0.275558
0.961199	0.275558
-0.877159	0.104934
-1.30392	-1.17475
1.09251	-1.00412
0.600093	-1.17475
-0.844331	-0.918813
-1.10695	0.616807
1.38796	-1.00412
0.928371	-0.577564
0.501609	0.104934
-0.877159	0.190246
0.829887	-0.151003
1.25665	0.958056
1.22382	-0.8335
-0.614537	-0.577564
1.3223	-0.0656904
0.797059	-0.8335
-0.220603	-0.492251
-1.30392	-1.17475
1.05968	0.190246
0.63292	-0.492251
-0.844331	-0.0656904
-1.30392	-1.00412
-1.30392	-1.17475
-0.450398	0.275558
-0.581709	-0.236315
1.15817	0.360871
-0.0564638	0.531495
-0.286259	-0.577564
1.15817	0.446183
1.15817	-1.00412
0.63292	-0.236315
1.81472	0.70212
0.600093	-1.00412
0.829887	-0.151003
0.928371	-0.748188
0.862715	-0.236315
-1.30392	-1.17475
-0.745848	-0.748188
-0.286259	-0.151003
1.61775	0.446183
-1.07413	-1.08944
-0.614537	0.0196218
-1.30392	0.787432
0.567265	0.360871
-0.122119	0.958056
1.25665	2.83492
-0.942815	-0.151003
0.994026	-0.321627
-0.286259	-0.577564
0.567265	-0.236315
-0.450398	0.0196218
-0.71302	0.275558
-0.647365	-0.662876
-1.30392	-0.662876
-0.844331	-1.00412
-0.71302	-0.151003
-1.30392	-0.8335
0.534437	0.958056
-1.00847	0.446183
-0.0564638	-0.918813
-1.00847	-1.17475
0.764232	-0.577564
-1.30392	3.26149
-0.909987	0.531495
1.02685	2.40836
-0.450398	-0.918813
-0.71302	-0.492251
-1.30392	0.0196218
1.45362	0.531495
-1.30392	-1.17475
-1.10695	-0.8335
1.97886	-0.662876
0.928371	-0.918813
-0.187775	-1.08944
-1.13978	1.04337
0.928371	0.104934
0.173331	-1.08944
-0.384742	0.531495
1.25665	3.00555
-1.17261	-0.492251
0.534437	1.55524
0.600093	-0.0656904
-1.00847	-0.8335
0.600093	-0.236315
1.15817	-1.00412
0.698576	-0.662876
1.09251	1.46993
1.42079	2.06711
-0.41757	-1.17475
0.698576	-0.662876
-0.581709	-0.918813
-0.581709	-0.492251
1.19099	1.55524
1.02685	-0.151003
1.28948	0.104934
1.19099	0.360871
-1.13978	-0.151003
-0.516053	-1.00412
-1.10695	-0.8335
-0.811504	-0.0656904
1.88038	-0.748188
1.25665	-0.151003
-1.30392	-0.151003
-0.0892917	-0.748188
0.895543	-1.00412
1.15817	0.190246
0.928371	1.29931
1.97886	-0.918813
-0.614537	1.55524
-0.187775	0.104934
-1.17261	-1.08944
-0.614537	-1.17475
1.12534	0.70212
1.91321	1.04337
-0.0892917	0.872744
-0.548881	-0.406939
0.00919179	1.12868
1.45362	-0.918813
0.0420196	-0.321627
-1.30392	-1.08944
-1.30392	2.40836
-1.0413	-1.17475
-1.30392	0.446183
0.435953	-0.321627
-0.253431	-1.17475
0.797059	1.81118
-0.71302	0.0196218
0.698576	0.531495
1.58493	-1.08944
-1.27109	-0.577564
-1.00847	-1.00412
0.829887	-0.577564
-0.778676	0.958056
-0.811504	-0.0656904
-0.71302	0.616807
1.05968	0.275558
-0.778676	-0.662876
0.600093	-0.8335
-0.975643	-0.918813
1.05968	1.46993
0.862715	0.70212
-0.844331	1.04337
-0.778676	0.958056
-0.877159	-1.17475
0.63292	0.787432
-1.27109	0.531495
1.09251	-0.151003
1.45362	2.92024
-0.0564638	-0.151003
0.665748	0.787432
1.35513	-1.08944
0.764232	0.531495
1.09251	-0.748188
-1.30392	0.531495
-0.614537	-1.00412
0.33747	0.275558
1.05968	0.190246
0.961199	0.104934
-0.41757	-0.918813
-1.30392	-0.918813
-1.30392	2.06711
-0.71302	-0.406939
-1.30392	-0.748188
-1.30392	1.55524
-1.07413	-1.08944
-0.680192	-0.8335
-1.30392	-0.492251
-0.319086	-0.492251
-1.17261	-1.17475
0.238987	0.190246
-0.844331	0.275558
0.928371	-0.492251
-0.516053	-0.236315
-0.0892917	0.787432
-1.00847	0.531495
0.63292	-0.577564
-0.548881	1.38462
-0.581709	-0.918813
-0.581709	0.360871
-1.30392	-0.151003
-1.17261	-0.662876
-0.516053	-0.662876
-1.10695	-0.321627
1.58493	0.0196218
-1.0413	-0.492251
0.600093	-0.577564
0.665748	-0.151003
-0.975643	1.64055
-1.30392	-1.17475
0.238987	-1.17475
-0.122119	-0.406939
-1.20544	-0.918813
-0.942815	-0.918813
-0.778676	-1.00412
-1.30392	1.04337
-0.516053	1.21399
1.02685	-0.0656904
0.764232	0.531495
1.12534	3.17617
-1.30392	-0.406939
0.33747	-1.17475
0.33747	1.04337
-1.20544	-0.748188
0.63292	-0.151003
0.862715	-0.0656904
1.05968	-0.577564
1.68341	-1.17475
1.15817	1.38462
1.65058	0.190246
-1.07413	-1.08944
-0.483225	1.64055
-0.253431	1.55524
-1.30392	-1.17475
0.567265	-0.0656904
1.3223	-1.17475
1.25665	-0.406939
1.68341	2.49368
1.3223	-0.918813
-1.30392	1.29931
1.19099	0.787432
1.45362	-0.8335
-0.581709	-1.17475
1.22382	0.616807
-0.614537	0.531495
1.45362	1.46993
1.68341	1.89649
1.42079	-0.662876
-0.253431	0.531495
-1.30392	-0.918813
-0.844331	-0.492251
-1.23827	-0.662876
1.15817	1.29931
-1.30392	-0.236315
1.68341	-0.662876
1.15817	-0.151003
1.19099	1.12868
0.0420196	-0.8335
-1.10695	-0.748188
1.02685	-0.492251
1.5521	-0.321627
1.61775	2.06711
-0.942815	-1.00412
-1.00847	0.787432
-0.581709	-1.17475
-0.286259	-0.748188
-0.384742	-0.662876
-0.154947	-0.151003
-1.20544	-0.0656904
-0.384742	-0.0656904
1.42079	-0.918813
1.28948	0.104934
-0.581709	-0.321627
1.61775	-0.748188
-0.680192	0.275558
-0.220603	-0.577564
0.994026	0.275558
-1.10695	-0.492251
0.665748	-0.918813
-0.548881	-1.17475
-1.13978	-0.577564
0.00919179	-1.00412
-0.811504	1.81118
0.567265	-0.406939
-0.516053	3.09086
0.895543	-0.0656904
-0.187775	-0.662876
0.567265	1.89649
-1.17261	0.787432
-0.877159	0.0196218
-1.30392	-0.492251
0.33747	-0.406939
-0.319086	0.616807
0.698576	0.104934
-1.30392	-1.17475
-0.187775	-1.00412
1.25665	2.15243
-0.71302	-0.918813
0.63292	-0.0656904
1.15817	1.81118
-1.0413	-0.406939
-1.30392	-0.8335
-0.745848	-1.17475
-0.647365	-1.17475
-0.877159	1.29931
-0.745848	-0.151003
1.35513	0.70212
0.567265	1.81118
-1.13978	0.787432
0.928371	-0.321627
-0.0564638	-1.17475
0.862715	-0.577564
0.862715	-0.492251
-0.384742	-0.8335
-0.220603	-0.236315
-0.975643	-0.321627
-1.00847	1.89649

## Sheet: Figure2D
task_anxiety	STICSA_T
0.994026	0.751514
1.91321	0.751514
1.19099	1.84097
-1.30392	-0.254136
1.15817	-0.421745
-0.778676	-1.09218
-0.71302	-0.92457
1.48644	1.92477
0.862715	1.00293
-1.27109	1.92477
1.42079	2.17619
0.534437	-0.840765
-1.17261	-0.170332
-1.07413	-0.92457
0.764232	0.0810805
-0.877159	-1.5112
0.534437	-0.589353
0.994026	0.248689
1.88038	0.164885
-0.745848	1.67336
1.35513	1.08673
-0.516053	1.75716
-1.30392	1.50575
-0.548881	-0.505549
0.0748474	-0.0865278
0.698576	-0.840765
-0.548881	-0.0865278
-1.13978	-0.673157
-0.384742	2.25999
-1.20544	0.751514
-1.30392	-0.756961
-0.647365	-1.34359
-0.71302	-1.09218
-1.20544	-0.505549
-1.30392	-0.92457
-0.023636	-0.840765
0.600093	1.08673
1.02685	1.75716
-1.23827	-0.421745
0.600093	-0.92457
1.35513	0.0810805
0.829887	2.17619
-0.680192	-0.0865278
-1.30392	-0.421745
-0.942815	0.835318
-1.30392	-1.5112
-0.187775	-0.92457
-1.30392	-0.421745
0.63292	-0.170332
0.895543	-0.505549
-0.253431	-1.09218
0.994026	1.33814
-1.10695	-0.254136
-1.00847	-0.756961
0.403126	-0.00272364
1.61775	0.500101
-0.384742	-0.673157
1.97886	-1.34359
1.22382	1.17053
1.09251	-0.254136
-1.30392	-1.5112
-1.30392	1.75716
0.829887	-0.673157
1.42079	2.5114
-1.30392	-0.756961
1.12534	1.08673
-0.220603	-0.756961
0.829887	-0.421745
-1.30392	1.33814
1.15817	-0.673157
-1.30392	0.835318
-1.10695	0.0810805
-0.778676	-0.840765
1.5521	-0.840765
0.140503	1.75716
1.09251	2.4276
-1.30392	-0.756961
-0.450398	0.500101
0.501609	-0.421745
-1.30392	-0.421745
-0.384742	-1.17598
1.05968	-1.25979
-1.30392	-1.42739
0.961199	0.500101
-1.30392	-1.17598
1.58493	0.248689
0.665748	0.0810805
-0.548881	-1.42739
0.698576	0.66771
0.698576	1.00293
1.02685	-0.00272364
-0.71302	0.66771
-0.942815	-1.17598
0.862715	0.0810805
1.09251	2.09238
-0.319086	-1.34359
-0.581709	0.919122
0.829887	0.500101
-1.30392	0.919122
0.107675	0.500101
0.928371	1.42195
-0.122119	0.416297
-1.30392	-0.170332
0.961199	0.919122
-0.877159	-0.254136
-1.30392	-0.840765
1.09251	-1.09218
0.600093	-1.17598
-0.844331	-0.756961
-1.10695	0.416297
1.38796	-0.673157
0.928371	-0.505549
0.501609	-0.0865278
-0.877159	0.332493
0.829887	0.500101
1.25665	0.416297
1.22382	-0.92457
-0.614537	-0.92457
1.3223	0.0810805
0.797059	0.164885
-0.220603	-0.505549
-1.30392	-1.17598
1.05968	-0.673157
0.63292	-0.0865278
-0.844331	-0.505549
-1.30392	-0.756961
-1.30392	-1.34359
-0.450398	-0.505549
-0.581709	0.66771
1.15817	2.17619
-0.0564638	0.583906
-0.286259	-0.505549
1.15817	-0.00272364
1.15817	-1.17598
0.63292	-0.840765
1.81472	0.919122
0.600093	-0.756961
0.829887	-0.00272364
0.928371	-1.09218
0.862715	-0.254136
-1.30392	-1.34359
-0.745848	0.164885
-0.286259	0.0810805
1.61775	-0.840765
-1.07413	-0.756961
-0.614537	0.500101
-1.30392	0.583906
0.567265	0.164885
-0.122119	0.66771
1.25665	1.33814
-0.942815	0.583906
0.994026	-0.254136
-0.286259	-0.589353
0.567265	-0.254136
-0.450398	0.500101
-0.71302	-0.00272364
-0.647365	-0.505549
-1.30392	-0.673157
-0.844331	-1.17598
-0.71302	-0.33794
-1.30392	-0.589353
0.534437	0.500101
-1.00847	0.500101
-0.0564638	-1.25979
-1.00847	-1.5112
0.764232	-0.92457
-1.30392	3.09803
-0.909987	0.919122
1.02685	2.17619
-0.450398	-1.25979
-0.71302	0.164885
-1.30392	-0.840765
1.45362	-0.0865278
-1.30392	-1.42739
-1.10695	-1.09218
1.97886	-0.0865278
0.928371	-0.589353
-0.187775	-1.42739
-1.13978	0.835318
0.928371	0.416297
0.173331	-1.17598
-0.384742	-0.254136
1.25665	0.500101
-1.17261	-0.673157
0.534437	0.583906
0.600093	1.00293
-1.00847	-1.09218
0.600093	-1.00837
1.15817	-1.42739
0.698576	-0.756961
1.09251	1.42195
1.42079	2.00858
-0.41757	-0.505549
0.698576	0.66771
-0.581709	-1.09218
-0.581709	-0.421745
1.19099	2.09238
1.02685	-0.589353
1.28948	0.66771
1.19099	1.25434
-1.13978	-0.673157
-0.516053	-0.92457
-1.10695	-1.00837
-0.811504	-0.33794
1.88038	-1.00837
1.25665	0.0810805
-1.30392	0.751514
-0.0892917	-0.170332
0.895543	-0.421745
1.15817	-0.0865278
0.928371	1.75716
1.97886	-1.17598
-0.614537	1.25434
-0.187775	0.583906
-1.17261	-1.34359
-0.614537	-1.5112
1.12534	1.25434
1.91321	0.583906
-0.0892917	0.500101
-0.548881	-0.33794
0.00919179	1.50575
1.45362	0.164885
0.0420196	-0.170332
-1.30392	-1.42739
-1.30392	2.09238
-1.0413	-0.840765
-1.30392	-0.840765
0.435953	-0.254136
-0.253431	-0.33794
0.797059	0.835318
-0.71302	0.0810805
0.698576	0.0810805
1.58493	-0.840765
-1.27109	-0.673157
-1.00847	-1.09218
0.829887	-0.0865278
-0.778676	1.17053
-0.811504	0.248689
-0.71302	0.164885
1.05968	0.416297
-0.778676	-0.673157
0.600093	-1.17598
-0.975643	-1.00837
1.05968	2.00858
0.862715	0.835318
-0.844331	0.919122
-0.778676	0.583906
-0.877159	-0.673157
0.63292	0.164885
-1.27109	1.42195
1.09251	-0.673157
1.45362	0.248689
-0.0564638	-0.840765
0.665748	0.751514
1.35513	-1.17598
0.764232	0.332493
1.09251	-0.170332
-1.30392	0.0810805
-0.614537	-1.09218
0.33747	0.500101
1.05968	-0.0865278
0.961199	0.835318
-0.41757	-1.17598
-1.30392	-1.17598
-1.30392	-0.505549
-0.71302	-0.673157
-1.30392	-1.42739
-1.30392	1.67336
-1.07413	-0.421745
-0.680192	-0.92457
-1.30392	-0.756961
-0.319086	-0.673157
-1.17261	1.84097
0.238987	0.0810805
-0.844331	0.416297
0.928371	-0.92457
-0.516053	-0.589353
-0.0892917	-0.00272364
-1.00847	0.919122
0.63292	-0.92457
-0.548881	0.835318
-0.581709	-0.589353
-0.581709	0.500101
-1.30392	-0.840765
-1.17261	-0.33794
-0.516053	0.164885
-1.10695	-0.589353
1.58493	0.332493
-1.0413	-0.170332
0.600093	0.164885
0.665748	0.66771
-0.975643	1.08673
-1.30392	-1.5112
0.238987	-1.09218
-0.122119	-0.505549
-1.20544	-1.25979
-0.942815	-0.33794
-0.778676	-1.00837
-1.30392	0.583906
-0.516053	0.66771
1.02685	1.42195
0.764232	0.919122
1.12534	2.34379
-1.30392	0.583906
0.33747	-1.17598
0.33747	0.583906
-1.20544	-0.756961
0.63292	-0.170332
0.862715	0.248689
1.05968	0.835318
1.68341	-0.421745
1.15817	1.58956
1.65058	-1.00837
-1.07413	-1.42739
-0.483225	1.75716
-0.253431	1.58956
-1.30392	-1.09218
0.567265	-0.589353
1.3223	-1.25979
1.25665	0.248689
1.68341	2.25999
1.3223	-1.42739
-1.30392	-1.00837
1.19099	0.919122
1.45362	-0.756961
-0.581709	-1.5112
1.22382	-0.170332
-0.614537	0.164885
1.45362	0.66771
1.68341	1.25434
1.42079	-1.09218
-0.253431	1.50575
-1.30392	-1.17598
-0.844331	-1.09218
-1.23827	0.164885
1.15817	0.919122
-1.30392	-0.589353
1.68341	-0.840765
1.15817	-0.00272364
1.19099	0.583906
0.0420196	-0.505549
-1.10695	-1.00837
1.02685	-0.840765
1.5521	-0.840765
1.61775	1.92477
-0.942815	-0.92457
-1.00847	0.835318
-0.581709	-1.5112
-0.286259	0.248689
-0.384742	-0.589353
-0.154947	0.835318
-1.20544	-0.673157
-0.384742	-0.840765
1.42079	0.332493
1.28948	-0.170332
-0.581709	-0.421745
1.61775	-0.673157
-0.680192	1.25434
-0.220603	0.751514
0.994026	-0.170332
-1.10695	-1.34359
0.665748	-0.92457
-0.548881	-0.00272364
-1.13978	-0.0865278
0.00919179	-1.17598
-0.811504	0.919122
0.567265	-0.254136
-0.516053	2.93042
0.895543	-0.505549
-0.187775	1.00293
0.567265	2.00858
-1.17261	0.248689
-0.877159	-0.673157
-1.30392	0.500101
0.33747	-0.254136
-0.319086	0.835318
0.698576	0.751514
-1.30392	0.500101
-0.187775	-0.254136
1.25665	1.42195
-0.71302	-0.92457
0.63292	-0.254136
1.15817	1.84097
-1.0413	-0.170332
-1.30392	-1.25979
-0.745848	-0.840765
-0.647365	2.34379
-0.877159	0.583906
-0.745848	0.835318
1.35513	0.66771
0.567265	2.09238
-1.13978	1.08673
0.928371	1.58956
-0.0564638	-1.17598
0.862715	-1.00837
0.862715	-0.421745
-0.384742	1.92477
-0.220603	-0.589353
-0.975643	-0.00272364
-1.00847	1.33814

## Sheet: Figure2E
danger_switch	safety_switch
1.34503	0.23205
-0.452335	0.491875
0.353246	-0.0241088
-0.628151	-0.184117
0.739391	-0.337627
0.887118	0.272881
0.760163	-0.730624
-0.595666	-0.291527
0.0717558	2.25185
1.64168	1.4352
-1.2683	-0.906208
0.774462	-0.110842
-0.619415	-0.459415
0.805828	-0.117415
-0.785902	-0.0467542
0.00420899	0.686653
-0.624152	-0.563354
-1.12805	-0.294645
2.57545	1.60494
-0.4355	-0.0687635
-0.970334	-0.76839
-0.0699686	-0.271414
-0.43958	2.08481
2.01509	2.16615
0.471711	-0.849921
1.1262	-0.120688
-0.150232	-0.50859
1.32187	-0.364769
-1.66376	-1.33008
0.902903	-0.344905
-1.03286	-0.849064
0.605876	-0.124176
-0.523618	-0.705716
-0.48943	-0.783312
0.333312	-0.390415
-1.53237	-0.76428
-0.380911	-0.910292
0.437205	-0.226967
-0.533417	-0.739442
-0.889638	-0.124514
-1.51126	-0.928766
-0.33648	0.257162
-0.991356	-1.00915
-0.426162	-0.0957978
-0.436947	-0.396073
-1.16561	-0.922023
-0.295718	-0.740191
-0.486735	-0.309778
-1.14277	-0.302462
-0.180669	-0.319057
0.026495	-0.333561
1.15019	-0.278681
2.3073	-0.469282
-1.64693	-1.25589
-0.430227	-0.068387
1.15495	0.0317152
0.190118	0.111625
-0.573551	-0.0105001
-0.65742	-0.206171
2.90787	-0.370731
-1.98074	-1.72753
0.0214808	-0.0469542
-0.595206	-0.374395
-1.01021	-0.625646
-0.694875	0.438886
2.14145	-0.139461
-0.264248	-0.0601818
-0.87455	-0.738718
0.913968	0.0818322
0.190826	-0.0946799
-1.32137	-0.638396
0.852376	-0.233362
-0.236559	-0.293934
0.231408	-0.269836
1.46914	0.9999
-0.208706	0.402142
-0.938501	-1.13371
-0.506402	-0.255015
-0.26738	-0.915763
-0.400634	-0.354051
0.647325	-0.233739
-0.869341	-0.348428
-1.16314	-0.48093
0.093604	0.1906
-0.623377	-1.03429
0.00149199	0.345861
2.2929	-0.336431
-0.59313	-0.570866
-0.139302	-0.338962
-0.855777	-0.802568
-0.667695	-0.532899
1.34411	0.744023
-1.07248	-0.924982
-0.286513	1.15524
1.04393	0.417068
-1.00933	-0.397269
-1.34845	-0.894101
1.35701	0.605074
-0.051839	0.473794
1.41547	1.89149
0.83241	0.25635
-0.914875	-0.0394995
2.26173	0.0746356
0.962133	2.07168
-0.167845	1.04902
0.576815	0.188264
-0.472624	-0.631999
-0.363818	-0.185601
1.18886	-0.526201
0.556891	0.513726
-0.0108856	0.274577
0.598252	0.231791
-0.785462	0.859615
0.644372	1.0569
-0.839316	-0.127919
-0.778368	-0.507777
0.366521	1.48863
-0.849493	0.0883798
-0.706693	-0.140163
-0.756811	-0.250923
-0.64435	-0.464778
1.16272	-0.0194291
-1.15058	-0.694146
-1.01705	-0.97797
-0.311326	0.150428
-1.041	-1.03395
0.260485	0.261114
-0.799096	-0.37338
0.432089	2.49344
1.46718	0.0563984
-0.549941	-0.645439
-0.0807883	0.459648
-0.565668	0.0115746
-0.139074	2.14657
-0.529815	0.0444566
-1.03726	0.808478
1.56423	-0.286417
0.922763	-0.232957
1.15623	0.132226
0.0177163	1.45986
-0.858129	-0.262967
-0.519747	-0.591259
0.201285	0.70669
-0.990051	-0.447534
-0.589198	-0.575701
0.084688	0.0506345
2.03928	-0.521732
-0.851722	-0.275989
-0.325537	0.718133
-1.62301	-1.51762
-0.484481	-0.275863
0.0348083	-0.265137
0.155162	-0.339809
-0.259928	-0.383277
-0.816347	-0.649122
-0.0276173	-0.471502
-1.06454	-0.969751
-0.745593	-0.192552
-0.131497	2.78858
-1.0663	-0.652157
-0.95212	-1.06663
1.68548	-0.206735
-1.31544	-0.27995
-0.703539	0.86438
-1.36518	-0.887762
1.02942	4.61255
-0.00988811	1.28349
2.43606	0.455407
-0.992687	-0.763671
1.07009	-0.263762
0.816277	-0.153733
4.55956	0.560291
-0.606351	0.0969293
-0.672133	0.885508
1.08778	-0.354195
-0.713453	-0.767594
-0.440935	0.084459
-1.2475	-0.800718
0.0898773	1.92423
2.25519	0.134896
0.58355	0.820908
0.446504	0.146052
-0.00238735	-0.348721
3.57524	-0.440795
0.735176	0.656329
1.72997	0.906734
2.24757	-0.270289
-0.488903	-0.0871243
0.567794	-0.192176
0.498728	-0.372001
-0.0854413	-0.305275
0.125186	0.832221
0.216851	5.84248
-0.989261	-0.554403
-0.178891	-0.00258951
1.26739	0.865605
-1.23955	-0.379971
0.104615	0.645686
-0.582407	0.479942
1.02168	-0.597685
0.0561486	0.0964681
-0.694521	0.175454
-1.27602	-0.514771
-0.285431	-0.286512
2.52692	0.0128756
-0.577441	-0.548951
-0.468548	-0.231589
-0.246402	-0.766246
0.424858	1.79893
1.28278	-0.433926
-1.27328	-0.954095
0.282174	0.676388
0.309363	1.92807
0.418287	-0.31773
0.144552	0.0756291
-0.87208	-1.24713
0.888322	-0.564102
0.0408428	-0.257374
2.18206	-0.374424
2.6819	-0.635525
-0.995526	0.172086
-0.978856	-0.142269
-0.948757	-0.642653
-0.845862	-0.201853
-0.424887	0.324975
-0.6373	-0.534504
0.7235	-0.521813
-0.721949	-0.374415
-0.780818	-0.703385
0.988211	0.472556
-0.367178	-0.51271
1.05962	-0.211698
-0.436193	0.072628
-0.439677	0.0257098
1.14979	-0.341897
-0.963945	-0.0373665
-0.5315	0.53328
-0.791046	-0.117143
-0.521993	-1.22329
-0.225626	-0.246127
1.25313	-0.0203632
-1.28775	0.0243059
0.467579	-0.538109
0.0646531	2.45624
-0.479571	-0.289626
-0.0564656	-0.691743
0.152236	-0.0486131
0.584085	-0.308822
0.777844	-0.0314886
0.605443	0.946081
0.297337	0.654427
-0.961623	0.102822
-1.00175	-0.949333
-0.787787	-0.528184
-0.188663	-0.340985
1.34116	0.248619
-0.527521	-0.189432
-1.63104	-1.07143
-0.5189	0.198745
-0.798314	-0.918886
0.497937	0.453076
0.708734	0.0557683
0.220617	-0.648199
0.167845	-0.267574
-0.653139	0.0556326
-0.742212	0.0147285
-0.973616	-0.472278
0.388125	0.238119
1.27593	-0.560201
0.16755	-0.243062
-0.418571	-0.278668
-1.21289	-1.08491
0.0557083	-0.761125
-0.641128	-0.161296
0.611791	0.0674228
1.22274	1.19341
0.575725	0.384043
-1.06953	-1.17628
0.289393	1.06216
-0.948845	-0.58641
-0.750885	-0.793154
2.08719	0.671084
-1.14006	-0.672837
0.442594	-0.277851
-0.710328	-0.0867536
1.67282	-0.357897
1.0494	0.0520571
1.56684	-0.0349579
-0.0931487	0.00134671
0.0771798	0.493096
-0.731345	-0.73513
-0.762931	-0.524597
-0.83693	-0.80251
-0.965881	-0.740589
1.48171	-0.16363
-0.0262973	-0.398717
-0.872525	-0.0456422
-0.845073	0.0237355
0.89654	-0.891794
1.7404	-0.285802
-0.1503	-0.730331
-0.0568389	0.555937
-0.569286	-0.677071
-0.45478	-0.0581144
-0.403519	3.6923
1.92929	9.17024
1.05817	3.1173
1.26109	-0.53344
-0.0666743	-1.12053
-0.600873	-0.329876
-0.444314	-0.771823
-0.253303	0.886403
0.68097	0.167764
-0.531688	0.390842
-0.614315	0.287398
-1.16677	-0.64765
1.37043	-0.205491
0.943187	-0.357404
-0.915415	0.110697
-1.13393	-0.285204
-0.964397	-0.343224
0.564496	1.29399
-1.68553	-1.55727
0.381209	-0.631655
-0.178387	-0.464367
1.04657	0.522802
0.406193	1.22413
-0.377276	-0.291944
-0.16462	3.05567
-0.364376	1.9411
-0.861898	-0.191899
-0.411089	0.748932
-0.315124	-0.42889
-1.52914	-0.574991
0.749905	-0.3246
-0.288431	0.608182
-0.944707	-0.832471
-0.450274	0.233172
-0.794452	0.278265
0.914407	-0.40352
0.20947	-0.0396503
-0.154502	-0.481601
2.48662	0.501227
-1.03809	-0.448869
-1.6396	-1.44698
1.15332	-0.562877
3.09125	-0.0707729
-1.44244	-1.54782
0.161262	-0.667031
-0.700489	-0.314674
0.54194	-0.152615
0.874898	2.43088
1.25349	0.20306
-0.20318	1.44808
0.713275	0.149938
-0.210023	0.0409988
-0.0384877	0.0997691
-0.684798	1.62006
-0.571308	0.8943
-1.26574	-0.880716
0.902575	1.03247
-0.435001	-0.594442
-0.564353	-0.431457
0.951791	-0.387932
-0.245045	-0.452983
1.29173	3.35169
-0.744276	-0.0928353
-1.2294	-0.306825
2.1221	-0.486252
-0.104314	-0.147404
-0.00322364	-0.334888
1.83221	-0.242885
0.360136	0.641457
-0.522896	0.861113
-0.776683	0.350432
0.50692	-0.778614
0.678369	-0.674482
-1.17653	-0.888155
-0.622769	0.380265
-0.335113	-0.474878
-1.20043	-0.463357
0.131176	-0.309952
-0.673385	-0.220153
-0.789456	-0.770067
-0.066732	-0.270963
1.23759	0.437612
-1.05877	-0.209269
0.780891	0.448449
0.242451	-0.232886
-1.58496	-1.3908
1.18394	3.49384
-0.499742	-0.497459
-0.258917	0.15448
-0.317643	0.0742712
0.499243	-0.190634
2.32476	-0.768928
-0.555616	0.0228638
-0.397799	-0.493022
-0.0921138	0.276179
-0.537212	-0.711722

## Sheet: Figure2F
n_crashes
0
4
4
1
0
0
1
1
4
0
0
4
0
1
0
0
2
2
3
1
1
4
5
0
1
0
0
1
3
1
0
3
10
2
0
3
2
0
2
2
8
7
3
2
4
0
0
1
4
2
2
1
1
1
2
2
3
1
1
0
11
1
2
3
2
0
0
1
1
2
0
1
2
2
3
2
1
0
3
2
2
6
2
4
0
1
1
2
0
1
1
1
0
4
1
0
1
4
1
2
3
0
2
5
1
0
0
0
0
2
5
2
2
3
3
2
3
2
1
2
4
1
1
3
2
2
2
1
3
2
1
1
1
5
1
1
1
2
0
4
0
0
1
1
2
2
0
2
1
1
0
2
0
0
1
0
5
0
3
6
3
1
1
3
4
1
4
4
0
0
1
1
3
3
0
2
0
4
8
2
1
2
2
1
5
2
1
2
3
1
3
4
1
0
1
2
0
2
0
2
0
2
6
0
1
3
2
1
8
0
3
3
5
2
1
3
1
4
2
1
1
1
2
0
7
4
1
2
0
9
1
1
0
4
0
3
3
3
4
1
1
0
1
1
3
2
1
1
2
1
3
3
4
2
1
0
0
3
0
0
0
2
1
1
4
2
1
1
1
0
0
2
0
1
0
4
1
3
3
4
1
1
0
6
1
2
2
0
0
0
3
1
1
1
0
5
1
2
1
2
0
2
2
2
8
5
6
1
1
1
2
3
2
3
3
1
1
0
3
3
0
18
3
0
2
3
2
4
2
5
3
3
1
1
0
2
2
4
4
2
3
0
2
3
7
0
0
1
0
0
1
5
2
1
1
1
3
5
7
1
0
2
0
2
0
4
2
1
2
1
1
1
3
6
0
0
1
3
2
0
2
1
1
1
1
2
4
0
3
1
3
1
3
3
0
0
0
5
4
1

## Sheet: Figure3D
danger_switch	safety_switch	tau_n	tau_p
1.34503	0.23205	0.436036	-1.49359
-0.452335	0.491875	1.1986	0.0191726
0.353246	-0.0241088	0.072142	-0.103741
-0.628151	-0.184117	0.982082	0.438154
0.739391	-0.337627	0.560764	-0.651954
0.887118	0.272881	0.0472462	0.0523765
0.760163	-0.730624	0.528504	-1.17553
-0.595666	-0.291527	-0.753031	-1.30889
0.0717558	2.25185	-0.613162	-1.10981
1.64168	1.4352	0.922716	-1.31353
-1.2683	-0.906208	0.871158	0.142496
0.774462	-0.110842	0.4522	-0.360994
-0.619415	-0.459415	0.707322	-0.57406
0.805828	-0.117415	0.558383	-0.522032
-0.785902	-0.0467542	-0.226394	1.33773
0.00420899	0.686653	0.254986	-0.605371
-0.624152	-0.563354	0.473105	0.245081
-1.12805	-0.294645	-2.80834	1.32566
2.57545	1.60494	-0.757887	-1.68393
-0.4355	-0.0687635	0.244479	-0.0235031
-0.970334	-0.76839	-2.81256	1.9873
-0.0699686	-0.271414	0.411264	-0.217401
-0.43958	2.08481	-3.64586	1.38344
2.01509	2.16615	0.19123	-0.444854
0.471711	-0.849921	1.07675	-1.23528
1.1262	-0.120688	-0.32647	1.09244
-0.150232	-0.50859	0.65804	-0.0241261
1.32187	-0.364769	0.840007	-0.241457
-1.66376	-1.33008	0.411645	2.02422
0.902903	-0.344905	0.699066	-0.815105
-1.03286	-0.849064	0.257069	0.0273485
0.605876	-0.124176	-0.709692	1.55927
-0.523618	-0.705716	-0.788219	-0.662833
-0.48943	-0.783312	0.875358	0.173819
0.333312	-0.390415	0.0630805	0.364553
-1.53237	-0.76428	0.708368	-0.703597
-0.380911	-0.910292	0.986171	0.74586
0.437205	-0.226967	0.620142	-0.343931
-0.533417	-0.739442	0.745235	-1.98087
-0.889638	-0.124514	0.541169	0.174446
-1.51126	-0.928766	-0.419025	2.65564
-0.33648	0.257162	0.589561	0.503899
-0.991356	-1.00915	0.476895	-1.08794
-0.426162	-0.0957978	-1.92952	2.67411
-0.436947	-0.396073	0.934655	-0.607413
-1.16561	-0.922023	0.668446	-0.230501
-0.295718	-0.740191	0.795825	0.468537
-0.486735	-0.309778	0.426411	0.625618
-1.14277	-0.302462	-1.26431	1.33254
-0.180669	-0.319057	0.114078	-0.328564
0.026495	-0.333561	0.102564	0.260122
1.15019	-0.278681	0.136419	-1.15757
2.3073	-0.469282	0.779236	-1.01991
-1.64693	-1.25589	-3.47262	1.83861
-0.430227	-0.068387	0.475161	0.58911
1.15495	0.0317152	-0.696567	-0.874771
0.190118	0.111625	0.535987	-0.200762
-0.573551	-0.0105001	-0.587712	-0.670266
-0.65742	-0.206171	0.520933	-0.219623
2.90787	-0.370731	0.766665	-0.539555
-1.98074	-1.72753	-3.52712	1.19884
0.0214808	-0.0469542	0.185651	0.034515
-0.595206	-0.374395	0.119621	0.797499
-1.01021	-0.625646	0.465669	0.593185
-0.694875	0.438886	-3.00361	2.35308
2.14145	-0.139461	0.572152	-0.112544
-0.264248	-0.0601818	0.0251411	0.0233918
-0.87455	-0.738718	-0.312322	-1.24554
0.913968	0.0818322	0.532699	-1.63244
0.190826	-0.0946799	0.133933	-0.523272
-1.32137	-0.638396	0.377083	-1.00803
0.852376	-0.233362	0.742582	-0.787188
-0.236559	-0.293934	-0.441088	-0.768119
0.231408	-0.269836	0.477346	-0.376937
1.46914	0.9999	0.196871	-0.817401
-0.208706	0.402142	0.398579	0.433457
-0.938501	-1.13371	-1.04215	1.41866
-0.506402	-0.255015	-0.179219	-0.597788
-0.26738	-0.915763	0.758168	0.419101
-0.400634	-0.354051	-1.96831	1.11408
0.647325	-0.233739	0.707162	-1.79295
-0.869341	-0.348428	-0.269221	0.400346
-1.16314	-0.48093	-0.854031	1.22056
0.093604	0.1906	0.415775	-1.08599
-0.623377	-1.03429	0.352722	-0.936314
0.00149199	0.345861	0.826888	0.0781668
2.2929	-0.336431	0.382512	-0.0555562
-0.59313	-0.570866	0.319099	0.620407
-0.139302	-0.338962	0.276487	-0.801209
-0.855777	-0.802568	0.67984	0.0679582
-0.667695	-0.532899	0.280781	-0.0542819
1.34411	0.744023	0.938135	-1.52829
-1.07248	-0.924982	-0.227592	-1.87978
-0.286513	1.15524	-0.928347	1.27644
1.04393	0.417068	0.692528	0.584763
-1.00933	-0.397269	0.243589	0.0147765
-1.34845	-0.894101	0.818863	-0.472813
1.35701	0.605074	-0.123144	-0.324681
-0.051839	0.473794	0.221677	-0.453441
1.41547	1.89149	-0.0636556	-1.40554
0.83241	0.25635	-0.0102153	0.356118
-0.914875	-0.0394995	0.0889409	0.0764412
2.26173	0.0746356	0.220113	1.01718
0.962133	2.07168	-1.20524	2.01348
-0.167845	1.04902	-0.269043	0.0783748
0.576815	0.188264	0.611899	-0.95958
-0.472624	-0.631999	0.111841	0.0435187
-0.363818	-0.185601	0.876057	0.399957
1.18886	-0.526201	0.923709	-1.44015
0.556891	0.513726	0.585553	0.961485
-0.0108856	0.274577	0.0330317	0.237561
0.598252	0.231791	-0.0895398	-1.15837
-0.785462	0.859615	-0.656633	0.6683
0.644372	1.0569	-0.709712	1.93409
-0.839316	-0.127919	-0.0891289	-0.273392
-0.778368	-0.507777	-3.28141	-1.3695
0.366521	1.48863	0.264918	0.00171561
-0.849493	0.0883798	0.80717	-0.214818
-0.706693	-0.140163	0.388098	0.851079
-0.756811	-0.250923	0.564693	-0.119788
-0.64435	-0.464778	-0.368771	-0.962499
1.16272	-0.0194291	0.381646	-0.213576
-1.15058	-0.694146	0.460328	-0.556387
-1.01705	-0.97797	1.37111	1.31134
-0.311326	0.150428	-0.892947	-0.685406
-1.041	-1.03395	0.274136	-0.21068
0.260485	0.261114	-2.52809	2.11166
-0.799096	-0.37338	0.717142	-0.306978
0.432089	2.49344	0.320122	0.357025
1.46718	0.0563984	0.34226	-1.53061
-0.549941	-0.645439	-0.291784	-0.992306
-0.0807883	0.459648	1.30901	-0.398389
-0.565668	0.0115746	-1.12565	1.46733
-0.139074	2.14657	-3.72311	1.5804
-0.529815	0.0444566	-3.09579	2.13772
-1.03726	0.808478	-2.84534	1.45926
1.56423	-0.286417	0.267296	-0.035811
0.922763	-0.232957	0.394359	-1.18695
1.15623	0.132226	0.78119	0.110126
0.0177163	1.45986	-0.527801	-0.26223
-0.858129	-0.262967	0.884229	-0.825982
-0.519747	-0.591259	0.515902	-1.45956
0.201285	0.70669	0.562286	-0.747522
-0.990051	-0.447534	0.63864	-0.911649
-0.589198	-0.575701	0.47459	-0.680519
0.084688	0.0506345	0.270393	-0.327499
2.03928	-0.521732	0.803238	-0.438622
-0.851722	-0.275989	-0.367158	-0.166493
-0.325537	0.718133	-0.494366	-0.584975
-1.62301	-1.51762	-3.51426	1.98048
-0.484481	-0.275863	0.774498	0.595347
0.0348083	-0.265137	0.775361	0.298237
0.155162	-0.339809	0.907577	-0.666873
-0.259928	-0.383277	0.190522	0.838738
-0.816347	-0.649122	0.502761	0.573086
-0.0276173	-0.471502	0.494341	-0.0106487
-1.06454	-0.969751	0.32687	0.31613
-0.745593	-0.192552	0.754823	-0.269089
-0.131497	2.78858	0.15831	-0.0496483
-1.0663	-0.652157	-0.716565	1.61143
-0.95212	-1.06663	0.416337	-0.599673
1.68548	-0.206735	0.703682	-0.112177
-1.31544	-0.27995	-0.0192111	0.747994
-0.703539	0.86438	-3.28935	1.13561
-1.36518	-0.887762	-2.85491	2.44192
1.02942	4.61255	0.636741	-0.431794
-0.00988811	1.28349	0.909329	0.787747
2.43606	0.455407	0.800265	0.24174
-0.992687	-0.763671	0.592495	-0.00051182
1.07009	-0.263762	0.206311	-2.07017
0.816277	-0.153733	0.691512	-0.896732
4.55956	0.560291	0.235608	-1.25288
-0.606351	0.0969293	-1.35158	-0.351931
-0.672133	0.885508	-0.807932	0.727157
1.08778	-0.354195	0.689632	-0.234281
-0.713453	-0.767594	0.252948	0.284864
-0.440935	0.084459	0.71196	0.304022
-1.2475	-0.800718	-0.540002	-1.32382
0.0898773	1.92423	-1.33795	1.22031
2.25519	0.134896	0.339446	-1.29876
0.58355	0.820908	0.533654	0.215082
0.446504	0.146052	0.424785	-0.234057
-0.00238735	-0.348721	-0.479352	-0.443537
3.57524	-0.440795	0.638252	-0.368725
0.735176	0.656329	-0.846703	0.78356
1.72997	0.906734	0.250786	-0.576148
2.24757	-0.270289	0.568379	-0.44304
-0.488903	-0.0871243	-0.670949	0.224725
0.567794	-0.192176	-0.213393	-1.05909
0.498728	-0.372001	0.798472	-0.908359
-0.0854413	-0.305275	0.11261	-0.390302
0.125186	0.832221	-0.00884755	1.42846
0.216851	5.84248	-2.95227	1.18154
-0.989261	-0.554403	-2.51338	-1.24093
-0.178891	-0.00258951	0.839036	-0.0803591
1.26739	0.865605	0.597039	-0.627383
-1.23955	-0.379971	0.185574	0.0231193
0.104615	0.645686	0.0330918	0.44411
-0.582407	0.479942	-0.619107	1.38429
1.02168	-0.597685	0.368572	-1.80718
0.0561486	0.0964681	0.94994	0.0354182
-0.694521	0.175454	-0.183569	0.930324
-1.27602	-0.514771	-3.50162	-2.05533
-0.285431	-0.286512	0.737302	-0.168145
2.52692	0.0128756	0.614473	-0.786117
-0.577441	-0.548951	0.445414	0.193224
-0.468548	-0.231589	0.926276	-0.0655782
-0.246402	-0.766246	0.940187	0.476417
0.424858	1.79893	0.338267	0.395235
1.28278	-0.433926	-0.62542	-1.71928
-1.27328	-0.954095	-0.712367	0.545491
0.282174	0.676388	0.736365	-1.2753
0.309363	1.92807	-1.37852	3.01546
0.418287	-0.31773	0.371943	-0.632841
0.144552	0.0756291	0.562343	-0.226344
-0.87208	-1.24713	-0.518728	-1.17257
0.888322	-0.564102	0.6938	-1.21964
0.0408428	-0.257374	-0.0158654	-0.59903
2.18206	-0.374424	-0.0195495	0.582181
2.6819	-0.635525	0.713661	-0.619286
-0.995526	0.172086	-1.22909	2.43838
-0.978856	-0.142269	0.474199	1.08782
-0.948757	-0.642653	0.27707	0.542957
-0.845862	-0.201853	0.39247	-1.27089
-0.424887	0.324975	0.129636	1.6834
-0.6373	-0.534504	-0.212558	-0.265313
0.7235	-0.521813	0.275515	-0.639703
-0.721949	-0.374415	0.367788	0.193084
-0.780818	-0.703385	-0.108645	-1.36437
0.988211	0.472556	0.512896	0.57445
-0.367178	-0.51271	-0.00465806	-1.02366
1.05962	-0.211698	1.12877	-0.450532
-0.436193	0.072628	0.0974905	-0.342654
-0.439677	0.0257098	-1.93535	2.05007
1.14979	-0.341897	0.282743	-1.83491
-0.963945	-0.0373665	1.12061	-1.71882
-0.5315	0.53328	0.448046	-0.310725
-0.791046	-0.117143	-0.42392	-0.58634
-0.521993	-1.22329	0.260647	0.831281
-0.225626	-0.246127	0.344456	0.0821614
1.25313	-0.0203632	0.127954	-0.994911
-1.28775	0.0243059	0.54196	-0.732829
0.467579	-0.538109	0.477465	-0.087235
0.0646531	2.45624	-3.73751	1.94157
-0.479571	-0.289626	0.373066	-0.0739638
-0.0564656	-0.691743	0.559957	0.0280745
0.152236	-0.0486131	0.406228	0.204434
0.584085	-0.308822	0.270278	0.201271
0.777844	-0.0314886	0.759698	-0.970427
0.605443	0.946081	0.367096	-1.70962
0.297337	0.654427	0.715859	-0.895114
-0.961623	0.102822	0.636854	1.30902
-1.00175	-0.949333	-2.49707	0.0138995
-0.787787	-0.528184	-1.06391	0.735385
-0.188663	-0.340985	0.65226	0.398797
1.34116	0.248619	0.0604927	-1.4412
-0.527521	-0.189432	0.295793	0.506161
-1.63104	-1.07143	0.660612	-0.197258
-0.5189	0.198745	0.0394302	0.299695
-0.798314	-0.918886	0.469589	0.802261
0.497937	0.453076	0.495809	0.122805
0.708734	0.0557683	0.509087	0.311089
0.220617	-0.648199	0.343203	0.487469
0.167845	-0.267574	0.657082	-0.178495
-0.653139	0.0556326	-2.38572	2.21994
-0.742212	0.0147285	-0.128902	-0.534863
-0.973616	-0.472278	0.361602	0.506635
0.388125	0.238119	0.691116	-0.421271
1.27593	-0.560201	0.731976	-0.635526
0.16755	-0.243062	0.957916	0.139911
-0.418571	-0.278668	-0.124236	-0.6926
-1.21289	-1.08491	-0.383012	-0.256804
0.0557083	-0.761125	0.507248	-0.338532
-0.641128	-0.161296	0.197659	0.0550094
0.611791	0.0674228	0.696442	-1.23569
1.22274	1.19341	0.900484	-1.3483
0.575725	0.384043	-0.81599	1.45075
-1.06953	-1.17628	-2.14949	2.96698
0.289393	1.06216	1.0707	0.179318
-0.948845	-0.58641	0.142767	1.34061
-0.750885	-0.793154	0.771793	-0.0485214
2.08719	0.671084	0.441035	-1.27854
-1.14006	-0.672837	0.0511171	-0.230338
0.442594	-0.277851	-0.432375	1.53804
-0.710328	-0.0867536	0.586806	0.335341
1.67282	-0.357897	0.503511	0.309298
1.0494	0.0520571	0.576666	0.551985
1.56684	-0.0349579	0.522621	-0.751078
-0.0931487	0.00134671	0.55238	-1.26194
0.0771798	0.493096	-0.266493	-0.13548
-0.731345	-0.73513	-0.274959	0.513691
-0.762931	-0.524597	0.0498992	-0.523138
-0.83693	-0.80251	-0.0964228	-0.389741
-0.965881	-0.740589	-2.94802	2.43763
1.48171	-0.16363	0.625791	-0.723738
-0.0262973	-0.398717	-0.552038	-0.556059
-0.872525	-0.0456422	-0.653396	-0.454145
-0.845073	0.0237355	-1.29247	1.42194
0.89654	-0.891794	0.788387	-1.60513
1.7404	-0.285802	0.164045	-1.50447
-0.1503	-0.730331	0.996005	-0.318667
-0.0568389	0.555937	0.00843266	0.464741
-0.569286	-0.677071	0.258835	0.849648
-0.45478	-0.0581144	0.388619	0.067626
-0.403519	3.6923	-0.205903	0.312272
1.92929	9.17024	-2.95994	0.658054
1.05817	3.1173	-0.373753	0.71659
1.26109	-0.53344	0.470446	-0.233748
-0.0666743	-1.12053	0.606215	-1.83112
-0.600873	-0.329876	0.886837	-0.419669
-0.444314	-0.771823	-0.203816	-0.0885825
-0.253303	0.886403	-0.408414	-0.261686
0.68097	0.167764	0.105436	-0.515866
-0.531688	0.390842	0.696979	-1.0571
-0.614315	0.287398	-1.49877	1.85429
-1.16677	-0.64765	0.189246	0.129022
1.37043	-0.205491	0.238911	0.44955
0.943187	-0.357404	0.685127	-0.744896
-0.915415	0.110697	0.16691	1.75291
-1.13393	-0.285204	-1.25017	1.22785
-0.964397	-0.343224	-0.0868471	-0.686413
0.564496	1.29399	-0.304867	-0.0649116
-1.68553	-1.55727	0.448662	0.895706
0.381209	-0.631655	0.673824	-0.490898
-0.178387	-0.464367	0.76248	-0.727553
1.04657	0.522802	0.859443	-1.76247
0.406193	1.22413	-0.398948	1.37536
-0.377276	-0.291944	0.389399	-1.00894
-0.16462	3.05567	0.323582	-0.25039
-0.364376	1.9411	-1.12807	0.948166
-0.861898	-0.191899	0.106421	0.224709
-0.411089	0.748932	-2.24953	2.9864
-0.315124	-0.42889	0.569961	-0.741496
-1.52914	-0.574991	0.664978	0.759466
0.749905	-0.3246	0.635578	-0.693254
-0.288431	0.608182	-0.807847	1.6344
-0.944707	-0.832471	0.129032	-0.426242
-0.450274	0.233172	0.836718	0.967457
-0.794452	0.278265	0.0299268	1.12203
0.914407	-0.40352	0.551044	-0.252214
0.20947	-0.0396503	0.661541	-1.02984
-0.154502	-0.481601	-0.186219	0.783876
2.48662	0.501227	0.45554	0.783742
-1.03809	-0.448869	-0.29268	-0.551969
-1.6396	-1.44698	-3.4469	1.8556
1.15332	-0.562877	0.947751	-0.884612
3.09125	-0.0707729	0.736954	-1.06922
-1.44244	-1.54782	-0.411769	1.57649
0.161262	-0.667031	0.502705	0.312971
-0.700489	-0.314674	0.47823	-0.179052
0.54194	-0.152615	0.705981	-0.367095
0.874898	2.43088	-0.651001	1.38335
1.25349	0.20306	-0.038064	0.170096
-0.20318	1.44808	0.697713	-1.73745
0.713275	0.149938	0.225524	0.00140866
-0.210023	0.0409988	0.166411	-0.0181911
-0.0384877	0.0997691	-0.64013	2.00596
-0.684798	1.62006	-2.89461	2.10961
-0.571308	0.8943	-1.32333	1.6588
-1.26574	-0.880716	0.724787	0.098057
0.902575	1.03247	-0.198895	-0.81384
-0.435001	-0.594442	1.50791	-0.983815
-0.564353	-0.431457	0.206869	-0.578826
0.951791	-0.387932	0.220624	-1.17393
-0.245045	-0.452983	0.191174	-1.00725
1.29173	3.35169	-1.31133	1.1203
-0.744276	-0.0928353	-0.389104	-0.104521
-1.2294	-0.306825	-1.22333	-1.30102
2.1221	-0.486252	0.557113	-0.309905
-0.104314	-0.147404	0.355971	-0.20773
-0.00322364	-0.334888	-0.0559848	-0.154064
1.83221	-0.242885	0.802925	-1.03936
0.360136	0.641457	0.625586	-0.0877092
-0.522896	0.861113	0.377938	-0.574748
-0.776683	0.350432	-0.449881	-0.64462
0.50692	-0.778614	0.492238	0.15946
0.678369	-0.674482	0.746289	-1.76384
-1.17653	-0.888155	0.612259	0.220761
-0.622769	0.380265	0.443037	-0.21867
-0.335113	-0.474878	0.225685	-0.211482
-1.20043	-0.463357	0.0225775	0.339049
0.131176	-0.309952	0.853888	-0.970621
-0.673385	-0.220153	0.621506	0.977031
-0.789456	-0.770067	0.206286	0.232715
-0.066732	-0.270963	0.140234	0.751223
1.23759	0.437612	0.580101	-1.34193
-1.05877	-0.209269	-0.406392	0.827333
0.780891	0.448449	0.32419	-0.0146172
0.242451	-0.232886	0.297068	0.0290947
-1.58496	-1.3908	0.988362	0.865569
1.18394	3.49384	-2.53726	1.88962
-0.499742	-0.497459	0.872677	0.19987
-0.258917	0.15448	0.895252	0.203728
-0.317643	0.0742712	-1.05301	-1.0432
0.499243	-0.190634	0.222787	0.524749
2.32476	-0.768928	0.541579	-1.03169
-0.555616	0.0228638	0.77873	0.371027
-0.397799	-0.493022	-0.149087	1.03848
-0.0921138	0.276179	-0.259634	-0.0114757
-0.537212	-0.711722	0.854713	-0.00875116

## Sheet: Figure3E
tau_n	tau_p
0.436036	-1.49359
1.1986	0.0191726
0.072142	-0.103741
0.982082	0.438154
0.560764	-0.651954
0.0472462	0.0523765
0.528504	-1.17553
-0.753031	-1.30889
-0.613162	-1.10981
0.922716	-1.31353
0.871158	0.142496
0.4522	-0.360994
0.707322	-0.57406
0.558383	-0.522032
-0.226394	1.33773
0.254986	-0.605371
0.473105	0.245081
-2.80834	1.32566
-0.757887	-1.68393
0.244479	-0.0235031
-2.81256	1.9873
0.411264	-0.217401
-3.64586	1.38344
0.19123	-0.444854
1.07675	-1.23528
-0.32647	1.09244
0.65804	-0.0241261
0.840007	-0.241457
0.411645	2.02422
0.699066	-0.815105
0.257069	0.0273485
-0.709692	1.55927
-0.788219	-0.662833
0.875358	0.173819
0.0630805	0.364553
0.708368	-0.703597
0.986171	0.74586
0.620142	-0.343931
0.745235	-1.98087
0.541169	0.174446
-0.419025	2.65564
0.589561	0.503899
0.476895	-1.08794
-1.92952	2.67411
0.934655	-0.607413
0.668446	-0.230501
0.795825	0.468537
0.426411	0.625618
-1.26431	1.33254
0.114078	-0.328564
0.102564	0.260122
0.136419	-1.15757
0.779236	-1.01991
-3.47262	1.83861
0.475161	0.58911
-0.696567	-0.874771
0.535987	-0.200762
-0.587712	-0.670266
0.520933	-0.219623
0.766665	-0.539555
-3.52712	1.19884
0.185651	0.034515
0.119621	0.797499
0.465669	0.593185
-3.00361	2.35308
0.572152	-0.112544
0.0251411	0.0233918
-0.312322	-1.24554
0.532699	-1.63244
0.133933	-0.523272
0.377083	-1.00803
0.742582	-0.787188
-0.441088	-0.768119
0.477346	-0.376937
0.196871	-0.817401
0.398579	0.433457
-1.04215	1.41866
-0.179219	-0.597788
0.758168	0.419101
-1.96831	1.11408
0.707162	-1.79295
-0.269221	0.400346
-0.854031	1.22056
0.415775	-1.08599
0.352722	-0.936314
0.826888	0.0781668
0.382512	-0.0555562
0.319099	0.620407
0.276487	-0.801209
0.67984	0.0679582
0.280781	-0.0542819
0.938135	-1.52829
-0.227592	-1.87978
-0.928347	1.27644
0.692528	0.584763
0.243589	0.0147765
0.818863	-0.472813
-0.123144	-0.324681
0.221677	-0.453441
-0.0636556	-1.40554
-0.0102153	0.356118
0.0889409	0.0764412
0.220113	1.01718
-1.20524	2.01348
-0.269043	0.0783748
0.611899	-0.95958
0.111841	0.0435187
0.876057	0.399957
0.923709	-1.44015
0.585553	0.961485
0.0330317	0.237561
-0.0895398	-1.15837
-0.656633	0.6683
-0.709712	1.93409
-0.0891289	-0.273392
-3.28141	-1.3695
0.264918	0.00171561
0.80717	-0.214818
0.388098	0.851079
0.564693	-0.119788
-0.368771	-0.962499
0.381646	-0.213576
0.460328	-0.556387
1.37111	1.31134
-0.892947	-0.685406
0.274136	-0.21068
-2.52809	2.11166
0.717142	-0.306978
0.320122	0.357025
0.34226	-1.53061
-0.291784	-0.992306
1.30901	-0.398389
-1.12565	1.46733
-3.72311	1.5804
-3.09579	2.13772
-2.84534	1.45926
0.267296	-0.035811
0.394359	-1.18695
0.78119	0.110126
-0.527801	-0.26223
0.884229	-0.825982
0.515902	-1.45956
0.562286	-0.747522
0.63864	-0.911649
0.47459	-0.680519
0.270393	-0.327499
0.803238	-0.438622
-0.367158	-0.166493
-0.494366	-0.584975
-3.51426	1.98048
0.774498	0.595347
0.775361	0.298237
0.907577	-0.666873
0.190522	0.838738
0.502761	0.573086
0.494341	-0.0106487
0.32687	0.31613
0.754823	-0.269089
0.15831	-0.0496483
-0.716565	1.61143
0.416337	-0.599673
0.703682	-0.112177
-0.0192111	0.747994
-3.28935	1.13561
-2.85491	2.44192
0.636741	-0.431794
0.909329	0.787747
0.800265	0.24174
0.592495	-0.00051182
0.206311	-2.07017
0.691512	-0.896732
0.235608	-1.25288
-1.35158	-0.351931
-0.807932	0.727157
0.689632	-0.234281
0.252948	0.284864
0.71196	0.304022
-0.540002	-1.32382
-1.33795	1.22031
0.339446	-1.29876
0.533654	0.215082
0.424785	-0.234057
-0.479352	-0.443537
0.638252	-0.368725
-0.846703	0.78356
0.250786	-0.576148
0.568379	-0.44304
-0.670949	0.224725
-0.213393	-1.05909
0.798472	-0.908359
0.11261	-0.390302
-0.00884755	1.42846
-2.95227	1.18154
-2.51338	-1.24093
0.839036	-0.0803591
0.597039	-0.627383
0.185574	0.0231193
0.0330918	0.44411
-0.619107	1.38429
0.368572	-1.80718
0.94994	0.0354182
-0.183569	0.930324
-3.50162	-2.05533
0.737302	-0.168145
0.614473	-0.786117
0.445414	0.193224
0.926276	-0.0655782
0.940187	0.476417
0.338267	0.395235
-0.62542	-1.71928
-0.712367	0.545491
0.736365	-1.2753
-1.37852	3.01546
0.371943	-0.632841
0.562343	-0.226344
-0.518728	-1.17257
0.6938	-1.21964
-0.0158654	-0.59903
-0.0195495	0.582181
0.713661	-0.619286
-1.22909	2.43838
0.474199	1.08782
0.27707	0.542957
0.39247	-1.27089
0.129636	1.6834
-0.212558	-0.265313
0.275515	-0.639703
0.367788	0.193084
-0.108645	-1.36437
0.512896	0.57445
-0.00465806	-1.02366
1.12877	-0.450532
0.0974905	-0.342654
-1.93535	2.05007
0.282743	-1.83491
1.12061	-1.71882
0.448046	-0.310725
-0.42392	-0.58634
0.260647	0.831281
0.344456	0.0821614
0.127954	-0.994911
0.54196	-0.732829
0.477465	-0.087235
-3.73751	1.94157
0.373066	-0.0739638
0.559957	0.0280745
0.406228	0.204434
0.270278	0.201271
0.759698	-0.970427
0.367096	-1.70962
0.715859	-0.895114
0.636854	1.30902
-2.49707	0.0138995
-1.06391	0.735385
0.65226	0.398797
0.0604927	-1.4412
0.295793	0.506161
0.660612	-0.197258
0.0394302	0.299695
0.469589	0.802261
0.495809	0.122805
0.509087	0.311089
0.343203	0.487469
0.657082	-0.178495
-2.38572	2.21994
-0.128902	-0.534863
0.361602	0.506635
0.691116	-0.421271
0.731976	-0.635526
0.957916	0.139911
-0.124236	-0.6926
-0.383012	-0.256804
0.507248	-0.338532
0.197659	0.0550094
0.696442	-1.23569
0.900484	-1.3483
-0.81599	1.45075
-2.14949	2.96698
1.0707	0.179318
0.142767	1.34061
0.771793	-0.0485214
0.441035	-1.27854
0.0511171	-0.230338
-0.432375	1.53804
0.586806	0.335341
0.503511	0.309298
0.576666	0.551985
0.522621	-0.751078
0.55238	-1.26194
-0.266493	-0.13548
-0.274959	0.513691
0.0498992	-0.523138
-0.0964228	-0.389741
-2.94802	2.43763
0.625791	-0.723738
-0.552038	-0.556059
-0.653396	-0.454145
-1.29247	1.42194
0.788387	-1.60513
0.164045	-1.50447
0.996005	-0.318667
0.00843266	0.464741
0.258835	0.849648
0.388619	0.067626
-0.205903	0.312272
-2.95994	0.658054
-0.373753	0.71659
0.470446	-0.233748
0.606215	-1.83112
0.886837	-0.419669
-0.203816	-0.0885825
-0.408414	-0.261686
0.105436	-0.515866
0.696979	-1.0571
-1.49877	1.85429
0.189246	0.129022
0.238911	0.44955
0.685127	-0.744896
0.16691	1.75291
-1.25017	1.22785
-0.0868471	-0.686413
-0.304867	-0.0649116
0.448662	0.895706
0.673824	-0.490898
0.76248	-0.727553
0.859443	-1.76247
-0.398948	1.37536
0.389399	-1.00894
0.323582	-0.25039
-1.12807	0.948166
0.106421	0.224709
-2.24953	2.9864
0.569961	-0.741496
0.664978	0.759466
0.635578	-0.693254
-0.807847	1.6344
0.129032	-0.426242
0.836718	0.967457
0.0299268	1.12203
0.551044	-0.252214
0.661541	-1.02984
-0.186219	0.783876
0.45554	0.783742
-0.29268	-0.551969
-3.4469	1.8556
0.947751	-0.884612
0.736954	-1.06922
-0.411769	1.57649
0.502705	0.312971
0.47823	-0.179052
0.705981	-0.367095
-0.651001	1.38335
-0.038064	0.170096
0.697713	-1.73745
0.225524	0.00140866
0.166411	-0.0181911
-0.64013	2.00596
-2.89461	2.10961
-1.32333	1.6588
0.724787	0.098057
-0.198895	-0.81384
1.50791	-0.983815
0.206869	-0.578826
0.220624	-1.17393
0.191174	-1.00725
-1.31133	1.1203
-0.389104	-0.104521
-1.22333	-1.30102
0.557113	-0.309905
0.355971	-0.20773
-0.0559848	-0.154064
0.802925	-1.03936
0.625586	-0.0877092
0.377938	-0.574748
-0.449881	-0.64462
0.492238	0.15946
0.746289	-1.76384
0.612259	0.220761
0.443037	-0.21867
0.225685	-0.211482
0.0225775	0.339049
0.853888	-0.970621
0.621506	0.977031
0.206286	0.232715
0.140234	0.751223
0.580101	-1.34193
-0.406392	0.827333
0.32419	-0.0146172
0.297068	0.0290947
0.988362	0.865569
-2.53726	1.88962
0.872677	0.19987
0.895252	0.203728
-1.05301	-1.0432
0.222787	0.524749
0.541579	-1.03169
0.77873	0.371027
-0.149087	1.03848
-0.259634	-0.0114757
0.854713	-0.00875116
